# Supplementary material for: Exoskeleton-guided passive movement elicits standardized EEG patterns for generalizable BCIs in stroke rehabilitation
Source: J Neuroeng Rehabil. 2025 Apr 26;22:97. doi: 10.1186/s12984-025-01627-7 (PMC12032773; doi:10.1186/s12984-025-01627-7)
Supplement: Supplementary file 1 — Supplementary Material 1 [file 12984_2025_1627_MOESM1_ESM.zip]

Archive with 19 entries (13 files):
- CSP/
- CSP/decoding/
- CSP/decoding/LR_CSP_health_1.py
- CSP/decoding/LR_CSP_health_2.py
- CSP/decoding/LR_CSP_stroke_1.py
- CSP/decoding/LR_CSP_stroke_2.py
- CSP/preprocessing/
- CSP/preprocessing/LR_pre_health.m
- CSP/preprocessing/LR_pre_stroke.m
- EEGNet/
- EEGNet/decoding/
- EEGNet/decoding/cal_val.py
- EEGNet/decoding/EEG_health_1.py
- EEGNet/decoding/EEG_health_2.py
- EEGNet/decoding/EEG_stroke_1.py
- EEGNet/decoding/EEG_stroke_2.py
- EEGNet/preprocessing/
- EEGNet/preprocessing/LR_pre_health.m
- EEGNet/preprocessing/LR_pre_stroke.m
