# Supplementary material for: Exoskeleton-guided passive movement elicits standardized EEG patterns for generalizable BCIs in stroke rehabilitation
Source: J Neuroeng Rehabil. 2025 Apr 26;22:97. doi: 10.1186/s12984-025-01627-7 (PMC12032773; doi:10.1186/s12984-025-01627-7)
Supplement: Supplementary file 1 — Supplementary Material 1 [file 12984_2025_1627_MOESM1_ESM.zip › CSP/decoding/LR_CSP_stroke_2.py]

import numpy as np
import scipy.io
import glob
from scipy.signal import butter, lfilter
from sklearn.model_selection import KFold
from sklearn.discriminant_analysis import LinearDiscriminantAnalysis
import mne
from metabci.brainda.algorithms.decomposition import CSP as MetaCSP  # 引入metabci库中的CSP


# 设定文件夹路径
folder_path = "../预处理后的数据/stroke_2/"

# 创建一个二维数组来储存测试准确度结果
accuracy_array = np.zeros((4, 2))
accuracy_kfold = np.zeros((10, 4))

# 循环读取文件并计算准确度
for test in range(2, 4):
    # 构建文件名模式
    file_data_pattern = f"test{test}_data.mat"
    file_label_pattern = f"test{test}_labels.mat"

    # 使用glob匹配文件路径
    data_files = glob.glob(folder_path + file_data_pattern)
    label_files = glob.glob(folder_path + file_label_pattern)

    # 读取.mat文件
    mat_contents_data = scipy.io.loadmat(data_files[0])
    mat_contents_label = scipy.io.loadmat(label_files[0])

    # 提取需要的数据
    data = np.array(mat_contents_data['data_merge'])
    labels = mat_contents_label['labels_2']

    k = 10
    kf = KFold(n_splits=k, shuffle=True, random_state=2)
    idx_k = 0

    for train_index, test_index in kf.split(data, labels):
        idx_k = idx_k + 1
        X_train, X_test = data[train_index], data[test_index]
        Y_train, Y_test = labels[train_index.astype(int)], labels[test_index.astype(int)]

        # 对数据格式进行调整
        X_train = np.concatenate(X_train, axis=0)
        X_test = np.concatenate(X_test, axis=0)
        Y_train = np.concatenate(Y_train, axis=0)
        Y_test = np.concatenate(Y_test, axis=0)

        # csp = mne.decoding.CSP(n_components=21, reg=None, log=True, norm_trace=True)
        csp = MetaCSP(n_components=21)
        csp.fit(X_train, Y_train)

        train_fea = csp.transform(X_train)
        test_fea = csp.transform(X_test)

        # Train and Test
        lda = LinearDiscriminantAnalysis()
        lda.fit(train_fea, Y_train)

        test_acc = lda.score(test_fea, Y_test)
        accuracy_kfold[idx_k-1][test-1] = test_acc

    # 计算平均准确度
    kfold_acc = np.mean(accuracy_kfold[:, test-1])
    kfold_var = np.var(accuracy_kfold[:, test-1]*100)

    # 将结果储存在数组中
    accuracy_array[test - 1][0] = kfold_acc
    accuracy_array[test - 1][1] = kfold_var

accuracy_array[:, 0] = np.round(accuracy_array[:, 0] * 100, 2)     # 对所有均值元素乘以100并四舍五入保留2位小数

# 打印整个数组
print(accuracy_array)

# 保存为 .mat 文件
scipy.io.savemat('stroke_array_2_kfold.mat', {'my_array': accuracy_kfold})
scipy.io.savemat('stroke_array_2.mat', {'my_array': accuracy_array})
