# Supplementary material for: Exoskeleton-guided passive movement elicits standardized EEG patterns for generalizable BCIs in stroke rehabilitation
Source: J Neuroeng Rehabil. 2025 Apr 26;22:97. doi: 10.1186/s12984-025-01627-7 (PMC12032773; doi:10.1186/s12984-025-01627-7)
Supplement: Supplementary file 1 — Supplementary Material 1 [file 12984_2025_1627_MOESM1_ESM.zip › CSP/preprocessing/LR_pre_stroke.m]

% 卒中患者维度1，3的数据预处理
clc;clear;close all;
LW_init();

option_seg=struct('event_labels',{{'S  1','S  2'}},'x_start',0,'x_end',2,'x_duration',2,'suffix','ep','is_save',0);
option_butt1 = struct('filter_type', 'bandpass', 'high_cutoff', 100, 'low_cutoff', 0.01, 'filter_order', 4, 'suffix', 'butt', 'is_save', 0);
option_butt2 = struct('filter_type', 'bandpass', 'high_cutoff', 30, 'low_cutoff', 8, 'filter_order', 4, 'suffix', 'butt', 'is_save', 0);
option_ds=struct('x_dsratio',5,'suffix','ds','is_save',0);
option_merge=struct('type','epoch','suffix','merge_epoch','is_save',0);
ch_idx_flip=[2,1,4,3,6,5,8,7,10,9,12,11,14,13,16,15,17,18,19,20,...
    22,21,24,23,26,25,28,27,30,29,32,31,34,33,...
    36,35,38,37,40,39,42,41,44,43,46,45,48,47,...
    50,49,52,51,54,53,56,55,58,57,60,59,61,62,63,64];
ch_idx = [3,4,5,6,7,8,17,18,19,33,34,35,36,37,38,47,48,49,50,51,52];

for idx_test = 2:3
    data_merge = zeros(10, 160, 21, 400);       % 创建空数组准备存放 merge_sub 数据
    labels_2 = zeros(10, 160);
    for idx_sub=1:10
        filename=[];
        clc;disp(idx_sub)
        pathname=['D:\A-Homework\实验室\MI\data\data_patient\sub0',num2str(idx_sub,'%02d'),'\'];
        str_test=['sub0',num2str(idx_sub,'%02d'),' ','test', num2str(idx_test)];
        
        lwdata_SetRun = struct([]);
        for idx_run = 1:2
            str_run=['run', num2str(idx_run)];
            filename=[str_test,' ',str_run,'.eeg'];
            
            lwdata = FLW_import_data.get_lwdata('filename',filename,'pathname',pathname,'is_save',0);
            lwdata= FLW_butterworth_filter.get_lwdata(lwdata,option_butt1);
            lwdata= FLW_butterworth_filter.get_lwdata(lwdata,option_butt2);
            lwdata= FLW_segmentation_separate.get_lwdataset(lwdata,option_seg);
            lwdata= FLW_merge.get_lwdata(lwdata,option_merge);
            lwdata_SetRun(idx_run).header = lwdata.header;
            lwdata_SetRun(idx_run).data = lwdata.data;
        end

        lwdata = FLW_merge.get_lwdata(lwdata_SetRun,option_merge);
        lwdata= FLW_downsample.get_lwdata(lwdata,option_ds);
        % 通道翻转,统一至右患
        if ismember(idx_sub,[1,4,8,10])
            lwdata.data=lwdata.data(:,ch_idx_flip,:,:,:,:);
        end
        data = squeeze(lwdata.data);
        data = data(:, ch_idx, :);    % 选通道
        data_merge(idx_sub, :, : ,:) = data;
        
        % 获取标签
        num_events = numel(lwdata.header.events);
        labels_1 = zeros(num_events , 1);
        for i = 1:num_events
            current_code_str = lwdata.header.events(i).code;
            % 根据字符串内容判断并转换为相应的数字
            if strcmp(current_code_str, 'S  2')
                if ismember(idx_sub,[1,4,8,10]) % 左患人群翻了通道
                   labels_1(i) = 1;
                   labels_2(idx_sub, i) = 1;
                else                            % 右患人群没翻，不动
                   labels_1(i) = 2;
                   labels_2(idx_sub, i) = 2;
                end
            elseif strcmp(current_code_str, 'S  1')
                if ismember(idx_sub,[1,4,8,10])
                   labels_1(i) = 2;
                   labels_2(idx_sub, i) = 2;
                else
                   labels_1(i) = 1;
                   labels_2(idx_sub, i) = 1;
                end
            end
        end

        % 保存数据和标签
        datafile = ['sub',num2str(idx_sub),'_test',num2str(idx_test), '_data.mat'];
        labelfile = ['sub',num2str(idx_sub),'_test',num2str(idx_test), '_labels.mat'];
        save(fullfile('..\预处理后的数据\stroke_1',datafile), 'data');
        save(fullfile('..\预处理后的数据\stroke_1',labelfile), 'labels_1');
    end
    % 保存数据和标签
    datafile = ['test',num2str(idx_test), '_data.mat'];
    labelfile = ['test',num2str(idx_test), '_labels.mat'];
    save(fullfile('..\预处理后的数据\stroke_2',datafile), 'data_merge');
    save(fullfile('..\预处理后的数据\stroke_2',labelfile), 'labels_2');
end
