# Supplementary material for: Exoskeleton-guided passive movement elicits standardized EEG patterns for generalizable BCIs in stroke rehabilitation
Source: J Neuroeng Rehabil. 2025 Apr 26;22:97. doi: 10.1186/s12984-025-01627-7 (PMC12032773; doi:10.1186/s12984-025-01627-7)
Supplement: Supplementary file 1 — Supplementary Material 1 [file 12984_2025_1627_MOESM1_ESM.zip › EEGNet/decoding/cal_val.py]

import scipy.io as scio
import scipy
import numpy as np

def calculate_variance_first_dimension(file_path, variable_name):
    """
    读取.mat文件并计算指定变量第一维度的方差。

    参数:
    file_path (str): .mat文件的路径
    variable_name (str): 需要计算方差的变量名

    返回:
    float: 第一维度的方差
    """
    # 读取.mat文件
    mat_contents = scio.loadmat(file_path)

    # 检查变量是否存在于.mat文件中
    if variable_name not in mat_contents:
        raise ValueError(f"变量名 '{variable_name}' 不存在于文件中")

    # 提取变量数据
    data = np.array(mat_contents[variable_name])


    # 计算第一维度的方差
    variance = np.var(data, axis=0)
    variance = np.round(variance, 4)  # 对所有元素乘以100并四舍五入保留2位小数

    return variance

# 示例使用
file_path1 = 'stroke_array_1.mat'  # 替换为你的.mat文件路径
file_path2 = 'stroke_array_2.mat'  # 替换为你的.mat文件路径
file_path3 = 'health_array_1.mat'  # 替换为你的.mat文件路径
file_path4 = 'health_array_2.mat'  # 替换为你的.mat文件路径

variable_name = 'my_array'  # 替换为.mat文件中你要计算方差的变量名
variance1 = calculate_variance_first_dimension(file_path1, variable_name)
variance2 = calculate_variance_first_dimension(file_path2, variable_name)
variance3 = calculate_variance_first_dimension(file_path3, variable_name)
variance4 = calculate_variance_first_dimension(file_path4, variable_name)

# 保存为 .mat 文件
scipy.io.savemat('val_stroke_array_1.mat', {'variance': variance1})
scipy.io.savemat('val_stroke_array_2.mat', {'variance': variance2})
scipy.io.savemat('val_health_array_1.mat', {'variance': variance3})
scipy.io.savemat('val_health_array_2.mat', {'variance': variance4})
