# Supplementary material for: Exoskeleton-guided passive movement elicits standardized EEG patterns for generalizable BCIs in stroke rehabilitation
Source: J Neuroeng Rehabil. 2025 Apr 26;22:97. doi: 10.1186/s12984-025-01627-7 (PMC12032773; doi:10.1186/s12984-025-01627-7)
Supplement: Supplementary file 1 — Supplementary Material 1 [file 12984_2025_1627_MOESM1_ESM.zip › EEGNet/decoding/EEG_health_1.py]

import scipy
import numpy as np
import scipy.io as scio
from sklearn.model_selection import KFold
import torch
import torch.nn as nn
import torch.nn.functional as F
from torch.utils.data import DataLoader, TensorDataset
import torch.optim as optim
import glob
import os
from metabci.brainda.algorithms.deep_learning.eegnet import EEGNet

# 设置设备为GPU（如果可用）
device = torch.device("cuda" if torch.cuda.is_available() else "cpu")
print(f"Using device: {device}")

# 设定文件夹路径
folder_path = "../meta_bci_LR/data/health_1/"

# 创建一个二维数组来储存测试准确度结果
accuracy_array = np.zeros((10, 20, 4))

# 循环读取文件并计算准确度
for sub in range(1, 21):
    for test in range(1, 5):
        # 构建文件名模式
        file_data_pattern = f"sub{sub}_test{test}_data.mat"
        file_label_pattern = f"sub{sub}_test{test}_labels.mat"

        # 使用glob匹配文件路径
        data_files = glob.glob(folder_path + file_data_pattern)
        label_files = glob.glob(folder_path + file_label_pattern)

        # 读取.mat文件
        mat_contents_data = scipy.io.loadmat(data_files[0])
        mat_contents_label = scipy.io.loadmat(label_files[0])

        # 输出数据和标签的形状
        print("data_train shape:", mat_contents_data['data'].shape)
        print("labels_train shape:", mat_contents_label['labels_1'].shape)

        # 提取需要的数据
        data = np.array(mat_contents_data['data'])
        labels = mat_contents_label['labels_1'].ravel()

        k = 10
        kf = KFold(n_splits=k, shuffle=True, random_state=2)
        accuracy_scores = []
        ori_label = labels
        for fold, (train_index, test_index) in enumerate(kf.split(data, labels)):
            X_train, X_test = data[train_index], data[test_index]
            Y_train, Y_test = ori_label[train_index.astype(int)], ori_label[test_index.astype(int)]
            print('shape of data:', X_train.shape)
            print('shape of label:', Y_train.shape)


            # 将输入数据转换为torch.FloatTensor，并移动到GPU
            X_train = torch.tensor(X_train, dtype=torch.float32).to(device)
            Y_train = torch.tensor(Y_train, dtype=torch.long).to(device)
            X_test = torch.tensor(X_test, dtype=torch.float32).to(device)
            Y_test = torch.tensor(Y_test, dtype=torch.long).to(device)

            # 实例化模型、损失函数和优化器
            eeg_net = EEGNet(n_channels=X_train.shape[1], n_samples=X_train.shape[2], n_classes=2)

            # 将模型移动到GPU
            eeg_net.module.to(device)

            # 强制转换模型的参数和缓冲区为float32
            for param in eeg_net.module.parameters():
                param.data = param.data.float()
            for name, buf in eeg_net.module.named_buffers():
                buf.data = buf.data.float()

            # 使用 DataLoader 加载数据
            train_dataset = TensorDataset(X_train, Y_train)
            train_loader = DataLoader(train_dataset, batch_size=64, shuffle=True)

            criterion = nn.CrossEntropyLoss()
            optimizer = optim.Adam(eeg_net.module.parameters(), lr=0.001)

            # 训练模型
            for epoch in range(35):  # 假设我们训练35个epoch
                eeg_net.module.train()
                train_loss = 0.0
                train_correct = 0
                total_train = 0

                for inputs, labels in train_loader:
                    optimizer.zero_grad()
                    outputs = eeg_net.module(inputs)
                    loss = criterion(outputs, labels)
                    loss.backward()
                    optimizer.step()

                    train_loss += loss.item() * inputs.size(0)
                    _, predicted = torch.max(outputs, 1)
                    train_correct += (predicted == labels).sum().item()
                    total_train += labels.size(0)

                train_loss /= total_train
                train_accuracy = (train_correct / total_train) * 100
                print(f"Epoch {epoch + 1}/{35}, "
                      f"Train Loss: {train_loss:.4f}, Train Accuracy: {train_accuracy:.2f}%")

            # 评估模型
            eeg_net.module.eval()
            test_loss = 0.0
            test_correct = 0
            total_test = 0

            with torch.no_grad():
                for inputs, labels in DataLoader(TensorDataset(X_test, Y_test), batch_size=64):
                    outputs = eeg_net.module(inputs)
                    loss = criterion(outputs, labels)
                    test_loss += loss.item() * inputs.size(0)
                    _, predicted = torch.max(outputs, 1)
                    test_correct += (predicted == labels).sum().item()
                    total_test += labels.size(0)

            test_loss /= total_test
            test_accuracy = (test_correct / total_test) * 100

            print(f"Test Loss: {test_loss:.4f}, Test Accuracy: {test_accuracy:.2f}%")
            # accuracy_scores.append(test_accuracy)
            accuracy_array[fold][sub - 1][test - 1] = test_accuracy


accuracy_array = np.round(accuracy_array, 2)     # 对所有元素乘以100并四舍五入保留2位小数
averaged_accuracy = np.mean(accuracy_array, axis=0)    # 计算每个范式的平均值

# 打印整个数组
print(accuracy_array)
print("averaged:\n", averaged_accuracy)

# 保存为 .mat 文件
scipy.io.savemat('health_array_1.mat', {'my_array': accuracy_array})
# 保存为 .mat 文件
scipy.io.savemat('health_array_1_mean.mat', {'my_array': averaged_accuracy})
