# Supplementary material for: Exoskeleton-guided passive movement elicits standardized EEG patterns for generalizable BCIs in stroke rehabilitation
Source: J Neuroeng Rehabil. 2025 Apr 26;22:97. doi: 10.1186/s12984-025-01627-7 (PMC12032773; doi:10.1186/s12984-025-01627-7)
Supplement: Supplementary file 1 — Supplementary Material 1 [file 12984_2025_1627_MOESM1_ESM.zip › EEGNet/decoding/EEG_health_2.py]

import scipy
import numpy as np
import scipy.io as scio
import torch
import torch.nn as nn
import torch.nn.functional as F
from torch.utils.data import DataLoader, TensorDataset
import torch.optim as optim
import glob
import os
from metabci.brainda.algorithms.deep_learning.eegnet import EEGNet
from sklearn.model_selection import KFold

# 检查是否有可用的GPU
device = torch.device("cuda" if torch.cuda.is_available() else "cpu")
print(f"Using device: {device}")

# 设定文件夹路径
folder_path = "../meta_bci_LR/data/health_2/"

# 创建一个二维数组来储存测试准确度结果
accuracy_array = np.zeros((10, 4))

# 循环读取文件并计算准确度

for test in range(1, 5):
    # 构建文件名模式
    file_data_pattern = f"test{test}_data.mat"
    file_label_pattern = f"test{test}_labels.mat"

    # 使用glob匹配文件路径
    data_files = glob.glob(folder_path + file_data_pattern)
    label_files = glob.glob(folder_path + file_label_pattern)

    # 读取.mat文件
    mat_contents_data = scipy.io.loadmat(data_files[0])
    mat_contents_label = scipy.io.loadmat(label_files[0])

    # 输出数据和标签的形状
    print("data_train shape:", mat_contents_data['data_merge'].shape)
    print("labels_train shape:", mat_contents_label['labels_2'].shape)

    # 提取需要的数据
    data = np.array(mat_contents_data['data_merge'])
    labels = mat_contents_label['labels_2']

    k = 10
    kf = KFold(n_splits=k, shuffle=True, random_state=2)
    accuracy_scores = []
    ori_label = labels
    for fold, (train_index, test_index) in enumerate(kf.split(data, labels)):
        X_train = []
        Y_train = []
        X_test = []
        Y_test = []

        X_train, X_test = data[train_index], data[test_index]
        Y_train, Y_test = ori_label[train_index.astype(int)], ori_label[test_index.astype(int)]

        print('shape of train data:', X_train.shape)
        print('shape of train label:', Y_train.shape)

        # 对数据格式进行调整
        X_train = np.concatenate(X_train, axis=0)
        X_test = np.concatenate(X_test, axis=0)
        Y_train = np.concatenate(Y_train, axis=0)
        Y_test = np.concatenate(Y_test, axis=0)

        print('shape of train data2:', X_train.shape)
        print('shape of train label2:', Y_train.shape)

        # 将输入数据转换为torch.FloatTensor，并移动到GPU
        X_train = torch.tensor(X_train, dtype=torch.float32).to(device)
        Y_train = torch.tensor(Y_train, dtype=torch.long).to(device)
        X_test = torch.tensor(X_test, dtype=torch.float32).to(device)
        Y_test = torch.tensor(Y_test, dtype=torch.long).to(device)

        # 实例化模型、损失函数和优化器
        eeg_net = EEGNet(n_channels=X_train.shape[1], n_samples=X_train.shape[2], n_classes=2)

        # 将模型移动到GPU
        eeg_net.module.to(device)

        # 强制转换模型的参数和缓冲区为float32
        for param in eeg_net.module.parameters():
            param.data = param.data.float()
        for name, buf in eeg_net.module.named_buffers():
            buf.data = buf.data.float()

        # 使用 DataLoader 加载数据
        train_dataset = TensorDataset(X_train, Y_train)
        train_loader = DataLoader(train_dataset, batch_size=64, shuffle=True)

        criterion = nn.CrossEntropyLoss()
        optimizer = optim.Adam(eeg_net.module.parameters(), lr=0.001)

        # 训练模型
        for epoch in range(35):  # 假设我们训练35个epoch
            eeg_net.module.train()
            train_loss = 0.0
            train_correct = 0
            total_train = 0

            for inputs, labels in train_loader:
                optimizer.zero_grad()
                outputs = eeg_net.module(inputs)
                loss = criterion(outputs, labels)
                loss.backward()
                optimizer.step()

                train_loss += loss.item() * inputs.size(0)
                _, predicted = torch.max(outputs, 1)
                train_correct += (predicted == labels).sum().item()
                total_train += labels.size(0)

            train_loss /= total_train
            train_accuracy = (train_correct / total_train) * 100
            print(f"Epoch {epoch + 1}/{35}, "
                  f"Train Loss: {train_loss:.4f}, Train Accuracy: {train_accuracy:.2f}%")

        # 评估模型
        eeg_net.module.eval()
        test_loss = 0.0
        test_correct = 0
        total_test = 0

        with torch.no_grad():
            for inputs, labels in DataLoader(TensorDataset(X_test, Y_test), batch_size=64):
                outputs = eeg_net.module(inputs)
                loss = criterion(outputs, labels)
                test_loss += loss.item() * inputs.size(0)
                _, predicted = torch.max(outputs, 1)
                test_correct += (predicted == labels).sum().item()
                total_test += labels.size(0)

        test_loss /= total_test
        test_accuracy = (test_correct / total_test) * 100

        print(f"Test Loss: {test_loss:.4f}, Test Accuracy: {test_accuracy:.2f}%")
        accuracy_array[fold][test - 1] = test_accuracy


accuracy_array = np.round(accuracy_array, 2)     # 对所有元素乘以100并四舍五入保留2位小数
averaged_accuracy = np.mean(accuracy_array, axis=0)    # 计算每个范式的平均值

# 打印整个数组
print(averaged_accuracy)

# 保存为 .mat 文件
scipy.io.savemat('health_array_2.mat', {'my_array': accuracy_array})
# 保存为 .mat 文件
scipy.io.savemat('health_array_2_mean.mat', {'my_array': averaged_accuracy})
