# Supplementary material for: Exoskeleton-guided passive movement elicits standardized EEG patterns for generalizable BCIs in stroke rehabilitation
Source: J Neuroeng Rehabil. 2025 Apr 26;22:97. doi: 10.1186/s12984-025-01627-7 (PMC12032773; doi:10.1186/s12984-025-01627-7)
Supplement: Supplementary file 1 — Supplementary Material 1 [file 12984_2025_1627_MOESM1_ESM.zip › EEGNet/preprocessing/LR_pre_health.m]

% 2024/6/6
% 健康被试统一左右手，脑区翻转

clc;clear;
LW_init();

% option_s1 = struct('event_labels',{{'S  1'}},'x_start',0,'x_end',2,'x_duration',2,'suffix','ep','is_save',0);
% option_s2 = struct('event_labels',{{'S  2'}},'x_start',0,'x_end',2,'x_duration',2,'suffix','ep','is_save',0);
option_seg = struct('event_labels',{{'S  1','S  2'}},'x_start',-0.5,'x_end',3,'x_duration',3.5,'suffix','ep','is_save',0);
option_ds = struct('x_dsratio',5,'suffix','ds','is_save',0);
option_merge = struct('type','epoch','suffix','merge_epoch','is_save',0);
option_butt1 = struct('filter_type', 'bandpass', 'high_cutoff', 100, 'low_cutoff', 0.01, 'filter_order', 4, 'suffix', 'butt', 'is_save', 0);
option_butt2 = struct('filter_type', 'bandpass', 'high_cutoff', 30, 'low_cutoff', 8, 'filter_order', 4, 'suffix', 'butt', 'is_save', 0);

% ch_idx = [3,4,5,6,7,8,17,18,19,33,34,35,36,37,38,47,48,49,50,51,52];

for idx_test = 1:4
    data_merge = zeros(20, 160, 64, 700);       % 创建空数组准备存放 merge_sub 数据
    labels_2 = zeros(20, 160);           % 准备保存merge_sub的标签
    for idx_sub = 1:20  
        filename = [];
        clc; disp(idx_sub)
        pathname = ['..\Rawdata_health\sub0', num2str(idx_sub, '%02d'), '\'];
        str_test = ['test', num2str(idx_test)];
        
        lwdata_SetRun = struct([]);
        for idx_run = 1:2
            str_run = ['run', num2str(idx_run)];
            filename = [str_test, ' ', str_run, '.eeg'];
            if ismember(idx_sub, [4, 6:20])
                filename = ['sub', num2str(idx_sub, '%03d'), ' ', str_test, ' ', str_run, '.eeg'];
            end
            if idx_sub == 18
                filename = ['sub017 ', str_test, ' ', str_run, '.eeg'];
            end
            
            lwdata = FLW_import_data.get_lwdata('filename', filename, 'pathname', pathname, 'is_save', 0);
            lwdata = FLW_butterworth_filter.get_lwdata(lwdata, option_butt1);
%             lwdata = FLW_butterworth_filter.get_lwdata(lwdata, option_butt2);
            lwdata= FLW_segmentation_separate.get_lwdataset(lwdata,option_seg);
            lwdata= FLW_merge.get_lwdata(lwdata,option_merge);
            lwdata_SetRun(idx_run).header = lwdata.header;
            lwdata_SetRun(idx_run).data = lwdata.data;
        end
        
        lwdata = FLW_merge.get_lwdata(lwdata_SetRun,option_merge);
        lwdata= FLW_downsample.get_lwdata(lwdata,option_ds);
        data = squeeze(lwdata.data);
%         data = data(:, ch_idx, :);             
        data_merge(idx_sub, :, :, :) = data;


        % 获取标签
        num_events = numel(lwdata.header.events);
        labels_1 = zeros(num_events , 1);
        for i = 1:num_events
            current_code_str = lwdata.header.events(i).code;
            % 根据字符串内容判断并转换为相应的数字
            if strcmp(current_code_str, 'S  2')
                labels_1(i) = 1;
                labels_2(idx_sub, i) = 1;
            elseif strcmp(current_code_str, 'S  1')
                labels_1(i) = 0;
                labels_2(idx_sub, i) = 0;
            end
        end 

        % 保存文件
        datafile = ['sub', num2str(idx_sub), '_test', num2str(idx_test), '_data.mat'];
        labelfile = ['sub', num2str(idx_sub), '_test', num2str(idx_test), '_labels.mat'];
        save(fullfile('..\meta_bci_LR\data\health_1', datafile), 'data');
        save(fullfile('..\meta_bci_LR\data\health_1', labelfile), 'labels_1');
    end
    % 保存文件
    datafile = ['test', num2str(idx_test), '_data.mat'];
    labelfile = [ 'test', num2str(idx_test), '_labels.mat'];
    save(fullfile('..\meta_bci_LR\data\health_2', datafile), 'data_merge');
    save(fullfile('..\meta_bci_LR\data\health_2', labelfile), 'labels_2');
end
